# Supplementary material for: Needle-free, Novel Fossa Ovalis Puncture with Percutaneous Transluminal Coronary Angioplasty Guidewire and Microcatheter in Pigs and a Human with an Extremely Tortuous Inferior Vena Cava
Source: Rev Cardiovasc Med. 2024 May 14;25(5):170. doi: 10.31083/j.rcm2505170 (PMC11267186; doi:10.31083/j.rcm2505170)
Supplement: Supplementary file 1 [file 2153-8174-25-5-170-s1.zip]

Archive with 7 entries (6 files):
- 2153-8174-25-5-170-s1/
- 2153-8174-25-5-170-s1/Supplementary Material.docx
- 2153-8174-25-5-170-s1/Supplementary video 1.mp4
- 2153-8174-25-5-170-s1/Supplementary video 2.mp4
- 2153-8174-25-5-170-s1/Supplementary video 3.mp4
- 2153-8174-25-5-170-s1/Supplementary video 4.mp4
- 2153-8174-25-5-170-s1/Supplementary video 5.mp4
